# Supplementary material for: Ultrasensitive Electroanalytical Detection of Pb2+ and H2O2 Using Bi and Fe—Based Nanoparticles Embedded into Porous Carbon Xerogel—The Influence of Nanocomposite Pyrolysis Temperatures
Source: Gels. 2023 Oct 31;9(11):868. doi: 10.3390/gels9110868 (PMC10670808; doi:10.3390/gels9110868)
Supplement: Supplementary file 1 [file gels-09-00868-s001.zip]

Archive with 1 entries (1 files):
- gels-2670362-supplementary.pdf
